# Supplementary material for: Beyond PlayerLoad: Detection of Critical Moments and Injury Risk in Elite Women’s Futsal
Source: Sports (Basel). 2026 Jan 1;14(1):8. doi: 10.3390/sports14010008 (PMC12845870; doi:10.3390/sports14010008)
Supplement: Supplementary file 1 [file sports-14-00008-s001.zip]

Archive with 1 entries (1 files):
- sports-4001129-supplementary.pdf
